# Supplementary material for: An efficient sulfadiazine selection scheme for stable transformation in the model liverwort Marchantia polymorpha
Source: J Exp Bot. 2024 Jun 2;75(18):5585–91. doi: 10.1093/jxb/erae256 (PMC11427837; doi:10.1093/jxb/erae256)
Supplement: erae256_suppl_Supplementary_Tables_S1-S2 [file erae256_suppl_supplementary_tables_s1-s2.xlsx]

## Sheet: Table S1
Primer	Sequence	Purpose	Reference
attB1_uni	GGGGACAAGTTTGTACAAAAAAGCAGGCT	Entry clone for Marchantia expression	N/A
attB2_uni	GGGGACCACTTTGTACAAGAAAGCTGGGT	Entry clone for Marchantia expression	N/A
myr-B1F2	AAAAAGCAGGCTATGGGAGGATGCTTCTCTAAGAAGGTGA	Entry clone for Marchantia expression	This study
myrScarlet-F1	GCTTCTCTAAGAAGGTGAGCAAGGGCGAGGCAGTGAT	Entry clone for Marchantia expression	This study
myrScarlet-B2s	AGAAAGCTGGGTCTACTTGTACAGCTCGTCCATGCCG	Entry clone for Marchantia expression	This study
XhoI-tpSulR-F	AATACTCGAGATGGCTTCTATGATATCCTCTTC	transfer SulR into pMpGWB backbone	This study
XhoI-tpSulR-R	ACAACTCGAGCTAGGCATGATCTAACCCTC	transfer SulR into pMpGWB backbone	This study
MoClo-AttL1-Fw	ATATGGTCTCAGGAGCAAATAATGATTTTATTTTGACTGATAGTGACCTGTTCGTTGCAACAAATTGATGAGCAATGCTT	Adapters to generate GW compatible fragments using MoClo	This study
MoClo-AttL1-Rv	ATATGGTCTCTATGGacatGCCTGCTTTTTTGTACAAAGTTGGCATTATAAAAAAGCATTGCTCATCAATTTG	Adapters to generate GW compatible fragments using MoClo	This study
MoClo-AttL2-Cdum-Fw	ATATGGTCTCATTCGtagCCAGCTTTCTTGTACAAAGTTGGCATTATAAGAAAGCATTGCTTATCAATTTGTTGC	Adapters to generate GW compatible fragments using MoClo (includes C-terminal 'dummy' sequence)	This study
MoClo-AttL2-Rv	ATATGGTCTCTAGCGCAAATAATGATTTTATTTTGACTGATAGTGACCTGTTCGTTGCAACAAATTGATAAGCAATGC	Adapters to generate GW compatible fragments using MoClo	This study

## Sheet: Table S2
Vector	Purpose	Reference
pDONR221	Gateway cloning (BP reactions to generate ENTRY clones)	NA
pMpGWB100	Backbone for creating pMpGWBs00 (swapping out "hpt" for "tp-SulR")	Ishizaki et al. (2015) https://doi.org/10.1371/journal.pone.0138876
pMpGWB102	Gateway destination vector (35S::GW; hygromycin selection - source of module for pMpGWBs102)	Ishizaki et al. (2015) https://doi.org/10.1371/journal.pone.0138876
pMpGWB303	Gateway destination vector (MpEF1a::GW; chlorsulfuron selection)	Ishizaki et al. (2015) https://doi.org/10.1371/journal.pone.0138876
pMpGWBs00	Backbone containing sulfadiazine resistance marker tp-SulR	This study
pMpGWBs02	Gateway destination vector (35S::GW; sulfadiazine selection)	This study
pICSL30043	Sv40 NTAG Nuclear Localization Signal (MASSPPKKKRKVSWKM) [TSL Synbio]	NA
pAGM3221	mCerulean (TSL Synbio)	NA
pICH47742	Acceptor plasmid	Weber et al. (2011) doi:10.1371/journal.pone.0016765
pMpGWBs02_myrScar	35S::myr-mScarlet in pMpGWBs02	This study
pMpGWBs02_NLSmCer	35S::NLS-mCerulean in pMpGWBs02	This study
pMpGWB303_myrScar	MpEF1a::myrScarlet in pMpGWB303	Bonfanti et al. (2023) doi:10.1073/pnas.2302985120
